# Supplementary material for: Cancer Development and Progression Through a Vicious Cycle of DNA Damage and Inflammation
Source: Int J Mol Sci. 2025 Apr 3;26(7):3352. doi: 10.3390/ijms26073352 (PMC11989737; doi:10.3390/ijms26073352)
Supplement: Supplementary file 1 [file ijms-26-03352-s001.zip]

Archive with 1 entries (1 files):
- ijms-3527405-supplementary.xlsx
