# Supplementary material for: Cancer Development and Progression Through a Vicious Cycle of DNA Damage and Inflammation
Source: Int J Mol Sci. 2025 Apr 3;26(7):3352. doi: 10.3390/ijms26073352 (PMC11989737; doi:10.3390/ijms26073352)
Supplement: Supplementary file 1 [file ijms-26-03352-s001.zip › ijms-3527405-supplementary.xlsx]

## Sheet: Sheet1
Supplementary Table S1. Method data for the mainly cited papers
Category	Agents	References	Subjects	n	Control	n	Samples	Method-1 (statistical analysis)	Targets					Method-2 (statistical analysis)	Targets	Other information
Pathogens	OV	Pinlaor et al. 2004 [8]	Hamsters with repeated OV infection	7/group	Control	6/group	liver tissue	IHC grade	8-nitroG	8-oxodG	iNOS			HPLC-ECD (t)	8-oxodG	Griess reaction (t) for plasma nitrate/nitrite
		Pinlaor et al. 2006 [9]	Hamsters with OV infection	7/group	Hamsters with OV infection after praziquantel	7/group	liver tissue	IHC grade	8-nitroG	8-oxodG				HPLC-ECD (t)	8-oxodG
		Pinlaor et al. 2005 [6]	CCA Patients (cancer tissues)	37	Adjacent non-tumor tissues	37	surgical specimens	IHC grade (c)	8-nitroG	8-oxodG	HIF-1a
		Thanan et al. 2013 [7]	CCA Patients with CD133+or Oct3/4+	25	CCA Patients with CD133-/Oct3/4-	9	surgical specimens	IHC grade (c)	8-nitroG					HPLC-ECD (W)	8-oxodG	Prognosis was assessed by Kaplan Meier method with log-rank test
	SH	Ma et al. 2011 [11]	Bladder cancer with SH	49	Normal tissues	31	surgical specimens	IHC grade (c)	8-nitroG	8-oxodG	iNOS	NF-kB	Oct3/4			Normal tissues (31 cases) and urinary bladder cancer tissues without SH infectionwere obtained from a commercial urinary bladder tissue array
	H. pylori	Ma et al. 2004 [14]	Gastritis with HP	8	Gastritis without HP	8	biopsy samples	IHC grade (c)	8-nitroG	8-oxodG	PCNA
		Katsurahama et al. 2009 [16]	Gastritis with HP	45	Gastritis with HP after eradication	19	biopsy samples	IHC score (W)	8-nitroG	8-oxodG						Treatment for H. pylori eradication was a triple therapy consisting of omeprazole (40 mg b.i.d.), amoxicillin (1 g b.i.d.) and clarithromycin (500 mg b.i.d.) for 7 days. Biopsy samples with the interval between the end of therapy and endoscopic examination was 3–13 months (mean 6.8 months)
	HCV	Horiike et al. 2005 [17]	Chronic hepatitis C patients (responder of INF)	8	Pretreatment	8	biopsy samples	IHC score (Ws)	8-nitroG	8-oxodG						CHC patients were treated with 10 million units of IFN-a daily for 2 weeks, and then three times a week for the following 22 weeks.
	HPV	Hiraku et al. 2007 [21]	Cervical intraepithelial neoplasia 1-3	9	Condyloma	5	biopsy samples	IHC score (KW)	8-nitroG	8-oxodG	PCNA	p16
	EBV	Ma et al. 2008 [23]	EBV-infected NPC patients	19	EBV-infected nasopharngitis patients	7	biopsy samples	IHC grade (c)	8-nitroG	8-oxodG	iNOS	STAT3	EGFR	LMP1
Environmental factors	UV	Ma et al. 2011 [25]	Hairless mice exposued to UVB		Control		skin tissues	IHC	8-nitroG	8-oxodG	CD68					Histopathological analysis, UVB 6.3J/m2/s, 3430 J/m2 at once, twice per week for 5 months
		Shariev et al. 2021 [26]	Human skin explant exposed to UV similar to sun light	3	Control	3	skin tissues	IHC average intensity (t)	8-nitroG	8-oxoG	pyrimidine dimers
	Asbestos	Hiraku et al. 2014 [27]	Patients with methothelioma	15	Patients without methothelioma	20	biopsy samples	IHC score (multiple reg)	8-nitroG	analytical transmission electron microscopy	asbestos					Non-tumor lung tissues were obtained from autopsy and surgical specimens
Inflammation-related disorders	Oral lichen planus	Chaiyarit et al. 2005 [30]	OLP patients	11	3 OSCC patients, 5 normal mucosa	3	biopsy samples	IHC grade (c)	8-nitroG	8-oxodG	iNOS	p53
	Leukoplakia	Ma et al. 2006 [31]	Leukoplakia patients	19	normal mucosa	4	biopsy samples	IHC grade (c)	8-nitroG	8-oxodG	iNOS	p53	PCNA
	IBD	Ding et al. 2005 [33]	IBD mouse model lacking regulatory Tcells	4	Control	4	colon tissues	IHC	8-nitroG	8-oxodG		p53	PCNA
		Saigusa et al. 2013 [34]	UCAC patients	18	UC patients	123	biopsy samples	IHC score (LR)	8-nitroG	8-oxodG	iNOS
			UCAC patients	9	sporadic colon cancer patients	50	biopsy samples	IHC grade (c)	8-nitroG
		Wang et al. 2021 [57]	AOM-DSS-mouse model	5	Control	5	colon tissues	IHC score (MW)	8-nitroG	8-oxodG	COX-2	HMGB1	YAP1	SOX9		Plasma IL-6, TNF-a by ELISA
	Gastric acid reflaex, BE	Thanan et al. 2012 [36]	BEA	12	BE	19	biopsy samples	IHC grade (c)	8-nitroG	8-oxodG	iNOS	NF-kB	Mn-SOD	Nrf2		PPIs: Pariet (R) (Sodium rabeprazole, 10 mg) or Takepron (R) (Lansoprazole, 30 mg) for 3–6 months
			BE after PPIs	19	BE before PPIs	19	biopsy samples	IHC grade (Ws)	8-nitroG	8-oxodG
	MFH	Hoki et al. 2007 [37]	MFH patients (cancer tissues)	25	Adjacent non-tumor tissue	25	surgical specimens	IHC grade (c)	8-nitroG	8-oxodG	iNOS	NF-kB	COX-2			Prognosis was assessed by Kaplan Meier method with log-rank test
		Hoki et al. 2007 [38]	Deceased MFH patients	16	Living MFH patients	20	open biopsy or a surgical resection	IHC grade (c)	8-nitroG	HIF-1a						Prognosis was assessed by Kaplan Meier method with log-rank test
	Statistical analysis; c: chi-square test, t: Student t-test (unpaired or paired), W: Wilcoxon rank-sum test, Ws: Wilcoxon signed rank test, KW: Krudkal-Wallis test, LR:logistic regression, MW, Mann-Whitney test,
